# Supplementary material for: What makes a giant fruit? Assembling a genomic toolkit underlying various fruit traits of the mammoth group of Cucurbita maxima
Source: Front Genet. 2022 Sep 20;13:1005158. doi: 10.3389/fgene.2022.1005158 (PMC9531317; doi:10.3389/fgene.2022.1005158)
Supplement: Supplementary file 1 [file Table2.XLSX]

## Sheet: tajimad_bottom.vcf
#CHROM	POS	ID	REF	ALT	Variant type	Gene1	Gene2	Annotation	TAIR
2	1955347	S02_1955347	G	A	downstream_gene_variant	CmaCh02G003860	0	DUF4408 domain-containing protein	AT5G66440.1
2	1955360	S02_1955360	T	C	downstream_gene_variant	CmaCh02G003860	0	DUF4408 domain-containing protein	AT5G66440.1
2	1955391	S02_1955391	G	A	downstream_gene_variant	CmaCh02G003860	0	DUF4408 domain-containing protein	AT5G66440.1
2	1955440	S02_1955440	C	T	missense_variant&splice_region_variant	CmaCh02G003850	0	Bifunctional dihydrofolate reductase-thymidylate synthase	AT2G16370.1
10	2312560	S10_2312560	C	G	synonymous_variant	CmaCh10G005080	0	protein PHOX1-like	AT2G25290.3
10	2312590	S10_2312590	A	G	synonymous_variant	CmaCh10G005080	0	protein PHOX1-like	AT2G25290.3
10	2312626	S10_2312626	G	A	synonymous_variant	CmaCh10G005080	0	protein PHOX1-like	AT2G25290.3
10	2312855	S10_2312855	A	G	missense_variant	CmaCh10G005080	0	protein PHOX1-like	AT2G25290.3
10	2312932	S10_2312932	G	A	synonymous_variant	CmaCh10G005080	0	protein PHOX1-like	AT2G25290.3
10	2324511	S10_2324511	A	G	synonymous_variant	CmaCh10G005110	0	H(+)-exporting diphosphatase	AT1G15690.1
10	2324733	S10_2324733	C	T	synonymous_variant	CmaCh10G005110	0	H(+)-exporting diphosphatase	AT1G15690.1
10	2324751	S10_2324751	G	T	synonymous_variant	CmaCh10G005110	0	H(+)-exporting diphosphatase	AT1G15690.1
13	852020	S13_852020	C	G	missense_variant	CmaCh13G001240	0	factor of DNA methylation 4	AT1G13790.1
13	852045	S13_852045	G	A	missense_variant	CmaCh13G001240	0	factor of DNA methylation 4	AT1G13790.1
13	852046	S13_852046	C	T	synonymous_variant	CmaCh13G001240	0	factor of DNA methylation 4	AT1G13790.1
13	852166	S13_852166	A	G	synonymous_variant	CmaCh13G001240	0	factor of DNA methylation 4	AT1G13790.1
13	852291	S13_852291	T	C	missense_variant	CmaCh13G001240	0	factor of DNA methylation 4	AT1G13790.1
13	852380	S13_852380	T	C	missense_variant	CmaCh13G001240	0	factor of DNA methylation 4	AT1G13790.1
13	1818862	S13_1818862	T	C	downstream_gene_variant	CmaCh13G002300	0	High-affinity nitrate transporter 2.2	AT5G60770.1
13	1818898	S13_1818898	C	T	downstream_gene_variant	CmaCh13G002300	0	High-affinity nitrate transporter 2.2	AT5G60770.1
13	1818911	S13_1818911	C	T	downstream_gene_variant	CmaCh13G002300	0	High-affinity nitrate transporter 2.2	AT5G60770.1
13	5311717	S13_5311717	T	C	synonymous_variant	CmaCh13G004970	0	cationic amino acid transporter 1-like	AT4G21120.1
13	5311747	S13_5311747	T	C	synonymous_variant	CmaCh13G004970	0	cationic amino acid transporter 1-like	AT4G21120.1
13	5311777	S13_5311777	T	C	synonymous_variant	CmaCh13G004970	0	cationic amino acid transporter 1-like	AT4G21120.1
13	5311789	S13_5311789	T	C	synonymous_variant	CmaCh13G004970	0	cationic amino acid transporter 1-like	AT4G21120.1
4	1661396	S04_1661396	G	T	upstream_gene_variant	CmaCh04G003390	0	cell number regulator 6-like	AT5G51400.1
4	1661397	S04_1661397	T	G	upstream_gene_variant	CmaCh04G003390	0	cell number regulator 6-like	AT5G51400.1
4	1661399	S04_1661399	T	A	upstream_gene_variant	CmaCh04G003390	0	cell number regulator 6-like	AT5G51400.1
4	2597081	S04_2597081	C	T	missense_variant	CmaCh04G005090	0	Separase	AT4G22970.1
4	2597083	S04_2597083	A	G	synonymous_variant	CmaCh04G005090	0	Separase	AT4G22970.1
4	2597088	S04_2597088	G	C	missense_variant	CmaCh04G005090	0	Separase	AT4G22970.1
4	2597089	S04_2597089	A	C	synonymous_variant	CmaCh04G005090	0	Separase	AT4G22970.1
4	15453451	S04_15453451	A	T	synonymous_variant	CmaCh04G022140	0	Calcium-dependent ARF-type GTPase activating protein family	AT3G07940.1
4	15453729	S04_15453729	A	C	3_prime_UTR_variant	CmaCh04G022140	0	Calcium-dependent ARF-type GTPase activating protein family	AT3G07940.1
4	15453768	S04_15453768	T	G	3_prime_UTR_variant	CmaCh04G022140	0	Calcium-dependent ARF-type GTPase activating protein family	AT3G07940.1
4	19788070	S04_19788070	C	A	missense_variant&splice_region_variant	CmaCh04G030320	0	GDSL esterase/lipase	AT1G71691.2
4	19788071	S04_19788071	C	G	missense_variant&splice_region_variant	CmaCh04G030320	0	GDSL esterase/lipase	AT1G71691.2
4	19788072	S04_19788072	T	A	missense_variant&splice_region_variant	CmaCh04G030320	0	GDSL esterase/lipase	AT1G71691.2
4	19788073	S04_19788073	C	T	splice_acceptor_variant&intron_variant	CmaCh04G030320	0	GDSL esterase/lipase	AT1G71691.2
4	19788074	S04_19788074	T	C	splice_acceptor_variant&intron_variant	CmaCh04G030320	0	GDSL esterase/lipase	AT1G71691.2
8	2474710	S08_2474710	C	T	synonymous_variant	CmaCh08G004370	0	protein FAM186A-like	---NA---
8	2474719	S08_2474719	G	C	synonymous_variant	CmaCh08G004370	0	protein FAM186A-like	---NA---
8	2474735	S08_2474735	C	T	missense_variant	CmaCh08G004370	0	protein FAM186A-like	---NA---
8	2474977	S08_2474977	G	C	synonymous_variant	CmaCh08G004370	0	protein FAM186A-like	---NA---
8	2475018	S08_2475018	C	T	missense_variant	CmaCh08G004370	0	protein FAM186A-like	---NA---
8	2475019	S08_2475019	C	T	synonymous_variant	CmaCh08G004370	0	protein FAM186A-like	---NA---
8	2475728	S08_2475728	G	A	synonymous_variant	CmaCh08G004370	0	protein FAM186A-like	---NA---
8	2475736	S08_2475736	T	C	missense_variant	CmaCh08G004370	0	protein FAM186A-like	---NA---
14	1474822	S14_1474822	T	C	5_prime_UTR_variant	CmaCh14G003310	0	Embryo defective	AT5G06240.1
14	1474838	S14_1474838	T	G	5_prime_UTR_variant	CmaCh14G003310	0	Embryo defective	AT5G06240.1
14	1474855	S14_1474855	C	A	5_prime_UTR_variant	CmaCh14G003310	0	Embryo defective	AT5G06240.1
14	1474875	S14_1474875	G	A	5_prime_UTR_variant	CmaCh14G003310	0	Embryo defective	AT5G06240.1
14	11596841	S14_11596841	T	C	missense_variant	CmaCh14G015340	0	MLP-like protein 34	AT1G70890.1
14	11596842	S14_11596842	C	A	missense_variant	CmaCh14G015340	0	MLP-like protein 34	AT1G70890.1
14	11596862	S14_11596862	A	T	missense_variant	CmaCh14G015340	0	MLP-like protein 34	AT1G70890.1
14	11596863	S14_11596863	A	G	synonymous_variant	CmaCh14G015340	0	MLP-like protein 34	AT1G70890.1
14	13848454	S14_13848454	A	G	upstream_gene_variant	CmaCh14G019670	0	Pectinesterase	AT2G45220.1
14	13848491	S14_13848491	C	T	upstream_gene_variant	CmaCh14G019670	0	Pectinesterase	AT2G45220.1
14	13848519	S14_13848519	A	T	upstream_gene_variant	CmaCh14G019670	0	Pectinesterase	AT2G45220.1
14	13848528	S14_13848528	G	A	upstream_gene_variant	CmaCh14G019670	0	Pectinesterase	AT2G45220.1
14	13848578	S14_13848578	A	G	upstream_gene_variant	CmaCh14G019670	0	Pectinesterase	AT2G45220.1
14	13848584	S14_13848584	C	T	upstream_gene_variant	CmaCh14G019670	0	Pectinesterase	AT2G45220.1
3	408722	S03_408722	A	T	intron_variant	CmaCh03G000460	0	Chromatin-remodeling ATPase INO80	AT3G57300.1
3	408739	S03_408739	A	G	intron_variant	CmaCh03G000460	0	Chromatin-remodeling ATPase INO80	AT3G57300.1
3	408746	S03_408746	A	T	intron_variant	CmaCh03G000460	0	Chromatin-remodeling ATPase INO80	AT3G57300.1
3	408747	S03_408747	G	A	intron_variant	CmaCh03G000460	0	Chromatin-remodeling ATPase INO80	AT3G57300.1
3	6504065	S03_6504065	G	T	downstream_gene_variant	CmaCh03G008820	0	Branched-chain-amino-acid aminotransferase	AT3G49680.1
3	6504066	S03_6504066	A	T	downstream_gene_variant	CmaCh03G008820	0	Branched-chain-amino-acid aminotransferase	AT3G49680.1
3	6504067	S03_6504067	G	T	downstream_gene_variant	CmaCh03G008820	0	Branched-chain-amino-acid aminotransferase	AT3G49680.1
3	6504068	S03_6504068	C	G	downstream_gene_variant	CmaCh03G008820	0	Branched-chain-amino-acid aminotransferase	AT3G49680.1
3	6504069	S03_6504069	C	T	downstream_gene_variant	CmaCh03G008820	0	Branched-chain-amino-acid aminotransferase	AT3G49680.1
7	6330102	S07_6330102	A	G	synonymous_variant	CmaCh07G011540	0	nucleolar MIF4G domain-containing protein 1-like	AT5G17930.1
7	6330129	S07_6330129	C	A	synonymous_variant	CmaCh07G011540	0	nucleolar MIF4G domain-containing protein 1-like	AT5G17930.1
7	6330168	S07_6330168	G	A	synonymous_variant	CmaCh07G011540	0	nucleolar MIF4G domain-containing protein 1-like	AT5G17930.1
5	2150508	S05_2150508	T	G	missense_variant	CmaCh05G004650	0	Subtilisin-like protease	AT1G20160.1
5	2150570	S05_2150570	C	T	synonymous_variant	CmaCh05G004650	0	Subtilisin-like protease	AT1G20160.1
5	2150597	S05_2150597	A	G	synonymous_variant	CmaCh05G004650	0	Subtilisin-like protease	AT1G20160.1
15	633820	S15_633820	A	G	upstream_gene_variant	CmaCh15G001340	0	mitogen-activated protein kinase 12-like isoform X1	AT2G40120.1
15	633828	S15_633828	G	A	upstream_gene_variant	CmaCh15G001340	0	mitogen-activated protein kinase 12-like isoform X1	AT2G40120.1
15	633885	S15_633885	G	C	upstream_gene_variant	CmaCh15G001340	0	mitogen-activated protein kinase 12-like isoform X1	AT2G40120.1
15	6896645	S15_6896645	A	G	synonymous_variant	CmaCh15G010830	0	Ribosomal protein S9	AT3G49080.1
15	6896657	S15_6896657	C	T	synonymous_variant	CmaCh15G010830	0	Ribosomal protein S9	AT3G49080.1
15	6896660	S15_6896660	G	T	synonymous_variant	CmaCh15G010830	0	Ribosomal protein S9	AT3G49080.1
9	2004144	S09_2004144	C	T	3_prime_UTR_variant	CmaCh09G004570	0	Unknown protein	AT2G25430.1
9	2004213	S09_2004213	T	C	3_prime_UTR_variant	CmaCh09G004570	0	Unknown protein	AT2G25430.1
9	2004337	S09_2004337	G	A	3_prime_UTR_variant	CmaCh09G004570	0	Unknown protein	AT2G25430.1
9	2004570	S09_2004570	C	T	3_prime_UTR_variant	CmaCh09G004570	0	Unknown protein	AT2G25430.1
9	2004603	S09_2004603	G	A	3_prime_UTR_variant	CmaCh09G004570	0	Unknown protein	AT2G25430.1
9	4026918	S09_4026918	T	C	downstream_gene_variant	CmaCh09G008170	0	Phosphoenolpyruvate carboxylase	AT1G53310.3
9	4026983	S09_4026983	T	C	synonymous_variant	CmaCh09G008180	0	Mannosyltransferase	AT1G16900.1
9	4027550	S09_4027550	T	C	synonymous_variant	CmaCh09G008180	0	Mannosyltransferase	AT1G16900.1
9	4027568	S09_4027568	T	C	synonymous_variant	CmaCh09G008180	0	Mannosyltransferase	AT1G16900.1
17	7490106	S17_7490106	G	A	synonymous_variant	CmaCh17G010350	0	Multifunctional methyltransferase subunit TRM112-like protein	AT1G22270.1
17	7490112	S17_7490112	G	A	synonymous_variant	CmaCh17G010350	0	Multifunctional methyltransferase subunit TRM112-like protein	AT1G22270.1
17	7490119	S17_7490119	T	C	missense_variant	CmaCh17G010350	0	Multifunctional methyltransferase subunit TRM112-like protein	AT1G22270.1
18	7719396	S18_7719396	T	C	synonymous_variant	CmaCh18G008930	0	GATA transcription factor	AT4G32890.1
18	7719426	S18_7719426	C	T	synonymous_variant	CmaCh18G008930	0	GATA transcription factor	AT4G32890.1
18	7719438	S18_7719438	C	T	synonymous_variant	CmaCh18G008930	0	GATA transcription factor	AT4G32890.1
18	7719456	S18_7719456	T	C	synonymous_variant	CmaCh18G008930	0	GATA transcription factor	AT4G32890.1
1	11648574	S01_11648574	G	T	upstream_gene_variant	CmaCh01G017120	0	Mitochondrial carrier protein	AT1G72820.1
1	11648585	S01_11648585	C	T	upstream_gene_variant	CmaCh01G017120	0	Mitochondrial carrier protein	AT1G72820.1
1	11648631	S01_11648631	T	G	upstream_gene_variant	CmaCh01G017120	0	Mitochondrial carrier protein	AT1G72820.1
1	11648638	S01_11648638	G	A	upstream_gene_variant	CmaCh01G017120	0	Mitochondrial carrier protein	AT1G72820.1
1	11648653	S01_11648653	A	T	upstream_gene_variant	CmaCh01G017120	0	Mitochondrial carrier protein	AT1G72820.1
1	11649633	S01_11649633	C	T	splice_region_variant&intron_variant	CmaCh01G017150	0	SAM_MT_RSMB_NOP domain-containing protein	AT5G26180.2
1	11649639	S01_11649639	G	C	upstream_gene_variant	CmaCh01G017120	0	Mitochondrial carrier protein	AT1G72820.1
12	6368836	S12_6368836	A	T	downstream_gene_variant	CmaCh12G008580	0	cyclic nucleotide gated channel 5	AT2G23980.1
12	6368839	S12_6368839	A	C	downstream_gene_variant	CmaCh12G008580	0	cyclic nucleotide gated channel 5	AT2G23980.1
12	6368871	S12_6368871	A	T	downstream_gene_variant	CmaCh12G008580	0	cyclic nucleotide gated channel 5	AT2G23980.1
16	994656	S16_994656	G	A	missense_variant	CmaCh16G002190	0	ethylene-responsive transcription factor 2-like	AT5G47220.1
16	994664	S16_994664	C	T	synonymous_variant	CmaCh16G002190	0	ethylene-responsive transcription factor 2-like	AT5G47220.1
16	994683	S16_994683	A	T	missense_variant	CmaCh16G002190	0	ethylene-responsive transcription factor 2-like	AT5G47220.1
16	2736219	S16_2736219	A	G	downstream_gene_variant	CmaCh16G005350	0	UvrABC system protein C	AT3G61920.1
16	2736263	S16_2736263	A	G	downstream_gene_variant	CmaCh16G005350	0	UvrABC system protein C	AT3G61920.1
16	2736264	S16_2736264	G	T	downstream_gene_variant	CmaCh16G005350	0	UvrABC system protein C	AT3G61920.1
16	2736269	S16_2736269	T	C	downstream_gene_variant	CmaCh16G005350	0	UvrABC system protein C	AT3G61920.1
20	254904	S20_254904	G	A	synonymous_variant	CmaCh20G000570	0	enoyl-[acyl-carrier-protein] reductase [NADH], chloroplastic-like	AT2G05990.2
20	254934	S20_254934	C	T	synonymous_variant	CmaCh20G000570	0	enoyl-[acyl-carrier-protein] reductase [NADH], chloroplastic-like	AT2G05990.2
20	254947	S20_254947	T	A	missense_variant	CmaCh20G000570	0	enoyl-[acyl-carrier-protein] reductase [NADH], chloroplastic-like	AT2G05990.2
