# Supplementary material for: What makes a giant fruit? Assembling a genomic toolkit underlying various fruit traits of the mammoth group of Cucurbita maxima
Source: Front Genet. 2022 Sep 20;13:1005158. doi: 10.3389/fgene.2022.1005158 (PMC9531317; doi:10.3389/fgene.2022.1005158)
Supplement: Supplementary file 3 [file Table3.XLSX]

## Sheet: Groups
Groups by Goldman		FW10	FW11	FW12	FL10	FL11	FL12	FD10	FD11	FD12	R10	R11	R12	SS10	SS11	SS12	AC11	AC12	BC11	BC12	BCR11	BCR12	L11	L12	Z11	Z12	Ly11	Ly12
Australian	x	3.805	4.455	4.37125	16.4413	17.905	18.6363	24.3025	24.2275	25.0925	0.75125	0.84875	0.85875	6.21875	6.93875	6.79375	69.76	121.82	351.7	338.44	11.64	16.36	1125.44	1205.6	159.9	185.9	0.42	0.28
	σ	1.90956	1.63797	1.73647	7.84464	5.46659	5.37451	10.1848	10.3396	10.3065	0.367013	0.410276	0.428467	2.82371	2.93725	2.74921	45.3208	95.616	350.632	307.211	8.25548	16.4216	799.795	826.147	121.387	123.096	0.939149	0.626099
Hubbard	x	2.38063	2.98562	3.52312	21.9431	23.1344	23.9244	16.2425	16.7012	17.5356	1.36	1.42	1.37875	6.16188	7.1925	7.04375	68.4625	54.65	338.863	339.25	16.2625	8.8375	1989.95	1642.53	445.475	316.112	0.125	0
	σ	1.55179	1.80326	1.9922	9.24805	10.6739	10.181	3.77083	4.57153	3.66221	0.529516	0.690353	0.601098	1.87502	1.63359	2.52057	45.1116	67.7592	165.41	183.879	7.47891	6.13536	926.964	1220.02	446.025	358.692	0.353553	0
Buttercup	x	1.85923	2.57077	2.73769	12.3028	12.9704	13.676	16.9576	16.9836	18.0168	0.7532	0.7828	0.7736	6.75192	8.43923	8.47769	45.925	58.95	395.202	404.785	15.385	21.82	1124.36	1090.03	172.38	149.3	1.14	1.05
	σ	0.999624	1.74222	1.68844	5.99493	6.6147	7.15785	4.7501	5.05986	4.62148	0.322706	0.327039	0.360542	1.51824	1.55516	1.6198	52.6533	58.2206	298.167	339.479	11.9698	18.9648	678.452	563.351	174.628	141.779	4.24455	4.12483
Banana	x	1.94	2.585	2.3575	30.56	30.3925	31.625	13.025	12.5575	14.0275	2.4125	2.47	2.3225	7.2175	7.0825	7.06	13.4	21.6	239.9	472.1	14.65	9.45	910	311.2	87.05	38.75	0	0
	σ	0.570789	0.865197	0.695815	8.31612	8.87303	8.96716	2.09963	1.50103	2.13097	0.911533	0.937266	0.913688	3.17389	2.72329	2.33522	6.08112	2.12132	53.3159	89.0955	3.74767	2.19203	57.6999	90.7925	23.4052	44.477	0	0
Turban	x	0.705	0.84	1.005	24	9.42	19.19	21	26.585	25.685	1.32	0.415	0.87	3.37	5.335	4.28	47.25	30.7	242.8	202.95	13.75	9.5	830.5	813.7	27.35	14.35	0	0
	σ	0.195	0.24	0.225	14.67	0.25	6.41	4	10.415	6.715	0.95	0.155	0.48	1.3	0.535	0.83	14.05	7	29.6	26.95	1.15	1.4	145	753.9	10.45	9.45	0	0
Mammoth	x	3.965	5.5925	5.22833	19.2775	22.3042	22.1992	24.5725	24.8667	24.5275	0.771667	0.866667	0.881667	3.65583	4.40583	4.40917	40.125	39.75	295.35	340.938	11.4125	11.325	1292.38	990.087	192.062	117.775	0	0
	σ	2.59454	3.76496	2.21289	10.7695	13.2442	12.8205	7.98324	7.619	7.42837	0.26806	0.319882	0.298408	1.85421	1.81302	2.23393	36.9689	62.5942	115.24	190.174	6.15756	9.76316	1171.92	782.322	274.97	148.392	0	0
Zapallito	x	1.215	1.36	1.62	10.585	11.75	11.69	15.515	16.915	15.38	0.69	0.69	0.755	6.335	7.6	9.055	39.5	51.15	892.2	438.75	24.4	7.2	1030.55	740.9	67.05	127.4	3	3.4
	σ	0.115	0.13	0.5	1.915	2.75	2.81	1.015	1.085	0.62	0.17	0.12	0.155	1.665	0.6	0.345	26.8	34.95	436.1	73.15	21.6	5.5	688.35	269.3	34.45	0.7	1	1.3

## Sheet: Groups mean
Groups by Goldman		FW	FL	FD	R	SS	AC	BC	BCR	L	Z	Ly
Australian	x	4.21042	17.6608	24.5408	0.819583	6.65042	95.79	345.07	14	1165.52	172.9	0.35
	σ	1.76133	6.22858	10.2769	0.401919	2.83672	70.4684	328.921	12.3385	812.971	122.242	0.782624
Hubbard	x	2.96312	23.0006	16.8265	1.38625	6.79938	61.5563	339.056	12.55	1816.24	380.794	0.0625
	σ	1.78242	10.0343	4.00152	0.606989	2.00973	56.4354	174.644	6.80714	1073.49	402.358	0.176777
Buttercup	x	2.38923	12.9831	17.3193	0.769867	7.88962	52.4375	399.993	18.6025	1107.19	160.84	1.095
	σ	1.47676	6.58916	4.81048	0.336762	1.5644	55.4369	318.823	15.4673	620.902	158.203	4.18469
Banana	x	2.29417	30.8592	13.2033	2.40167	7.12	17.5	356	12.05	610.6	62.9	0
	σ	0.7106	8.71877	1.91054	0.920829	2.74413	4.10122	71.2057	2.96985	74.2462	33.9411	0
Turban	x	0.85	17.5367	24.4233	0.868333	4.32833	38.975	222.875	11.625	822.1	20.85	0
	σ	0.22	7.11	7.04333	0.528333	0.888333	10.525	28.275	1.275	449.45	9.95	0
Mammoth	x	4.92861	21.2603	24.6556	0.84	4.15694	39.9375	318.144	11.3688	1141.23	154.919	0
	σ	2.85746	12.278	7.67687	0.29545	1.96705	49.7815	152.707	7.96036	977.123	211.681	0
Zapallito	x	1.39833	11.3417	15.9367	0.711667	7.66333	45.325	665.475	15.8	885.725	97.225	3.2
	σ	0.248333	2.49167	0.906667	0.148333	0.87	30.875	254.625	13.55	478.825	17.575	1.15

## Sheet: Data update
ID		Name of accessions	Origin	Groups by Goldman	FW10	FW11	FW12	FL10	FL11	FL12	FD10	FD11	FD12	R10	R11	R12	SS10	SS11	SS12	AC11	AC12	BC11	BC12	BCR11	BCR12	L11	L12	Z11	Z12	Ly11	Ly12
21	Green	Blue Hubbard	USA	Hubbard	1.31	1.44	1.89	11.67	12.83	13.23	14.5	12.67	13.4	0.8	1.01	0.99	6	7.8	7	56.6	22	635.4	669.3	9.1	21.3	764.5	3256.8	55.9	39.2	1	0
45	Red	Baby Delica	Japan	Buttercup	0.78	0.67	0.98	9.67	9	9.89	12.45	12.45	11.56	0.78	0.72	0.86	7.45	9.8	9.12	n/a	n/a	n/a	n/a	n/a	n/a	n/a	n/a	n/a	n/a	n/a	n/a
127	Green	Chihuahua	Mexico	Buttercup	2.44	6.14	6	19.34	24.78	23.45	18.9	26.7	23.67	1.02	0.93	0.99	4.56	8.12	7.34	0	0.1	86.4	87.4	2.4	2.7	277.9	289.8	19.9	25.4	0	0
209	Blue	Rouge vif d’Etampes	France	Buttercup	2.03	5.46	4.18	10.45	13.23	12.45	17.4	18.5	17.07	0.6	0.72	0.73	4.45	7.56	7.23	n/a	n/a	n/a	n/a	n/a	n/a	n/a	n/a	n/a	n/a	n/a	n/a
211	Blue	Iran	Iran	Australian	2.26	3.28	3.45	10.56	10.98	11.24	17	18.4	17.45	0.62	0.6	0.64	5.45	9.8	10.4	n/a	n/a	n/a	n/a	n/a	n/a	n/a	n/a	n/a	n/a	n/a	n/a
212	Red	Confection	USA	Buttercup	n/a	n/a	n/a	n/a	n/a	n/a	n/a	n/a	n/a	n/a	n/a	n/a	n/a	n/a	n/a	n/a	n/a	n/a	n/a	n/a	n/a	n/a	n/a	n/a	n/a	n/a	n/a
213	Blue	Golden Hound	USA	Buttercup	2.67	3.56	3.12	11.45	12	11.56	18.9	19.6	16.6	0.61	0.61	0.7	6.45	8.92	9.2	n/a	n/a	n/a	n/a	n/a	n/a	n/a	n/a	n/a	n/a	n/a	n/a
215	Blue	N6	Ukraine	Mammoth	8.4	12.47	6.45	36.47	44.33	45.12	39.53	28.67	35.41	0.92	1.55	1.27	2.47	3.13	3.08	n/a	n/a	n/a	n/a	n/a	n/a	n/a	n/a	n/a	n/a	n/a	n/a
218	Green	Golden Hubbard	USA	Hubbard	3.02	4.27	4.34	30.87	30.12	33.16	19.89	16.78	18.91	1.55	1.79	1.75	9.23	8.23	9.32	n/a	n/a	n/a	n/a	n/a	n/a	n/a	n/a	n/a	n/a	n/a	n/a
220	Blue	Wyatt's Wondef	USA	Mammoth	n/a	n/a	n/a	n/a	n/a	n/a	n/a	n/a	n/a	n/a	n/a	n/a	n/a	n/a	n/a	n/a	n/a	n/a	n/a	n/a	n/a	n/a	n/a	n/a	n/a	n/a	n/a
224	Blue	Buttercup	USA	Buttercup	0.87	0.65	0.69	8.88	9	8.9	11.33	12	12.45	0.78	0.75	0.71	7.77	7	8.12	n/a	n/a	n/a	n/a	n/a	n/a	n/a	n/a	n/a	n/a	n/a	n/a
229	Blue	Ambar	Poland	Australian	1.68	1.9	1.96	12.5	11.8	10.6	21.6	20.5	20.8	0.58	0.58	0.51	6	6.8	6.6	n/a	n/a	n/a	n/a	n/a	n/a	n/a	n/a	n/a	n/a	n/a	n/a
1-jumbo	Blue	Jumbo Pink Banana	USA	Banana	2.45	2.89	2.54	34.67	30.56	34.12	15.6	14.56	16.6	2.22	2.1	2.06	9.23	8.44	8.23	n/a	n/a	n/a	n/a	n/a	n/a	n/a	n/a	n/a	n/a	n/a	n/a
40-Maria	Blue	Marina di Chioggia	Italy	Australian	2.47	2.82	5.65	12	11.5	14.5	22	20.17	25.4	0.55	0.57	0.57	5.87	8.13	9	62.1	22.6	475.9	321.7	40.1	21.9	3296.9	2157.8	288.6	257.9	0	0
41-Uchiki	Blue	Uchiki kuri	Japan	Hubbard	0.89	0.87	1.09	11.45	10.67	13.45	15.4	16.7	17.8	0.74	0.64	0.76	7.23	8.12	8.12	n/a	n/a	n/a	n/a	n/a	n/a	n/a	n/a	n/a	n/a	n/a	n/a
42-Delica	Red	Delica	Italy	Buttercup	2.24	3.31	3.02	9.86	10.45	11.56	19.78	16.78	18.56	0.5	0.62	0.62	7.23	8.8	8.21	n/a	n/a	n/a	n/a	n/a	n/a	n/a	n/a	n/a	n/a	n/a	n/a
43-Blue	Red	Blue kuri	Japan	Buttercup	0.78	0.89	1.23	7.12	7.56	7.45	9.17	10	12	0.78	0.76	0.62	7.81	10.4	10.5	40.5	46.8	150.231	138.5	6.5	4.2	329.6	392.9	45.8	68.5	0	0
44-Naguri	Red	Naguri	Japan	Buttercup	0.85	0.86	0.98	7.33	7.5	7.87	13.33	14.3	14.5	0.55	0.52	0.54	9.27	11	11.12	n/a	n/a	n/a	n/a	n/a	n/a	n/a	n/a	n/a	n/a	n/a	n/a
46-zucca	Blue	Zucca Piacentia	Italy	Australian	3.78	4.18	3.78	14.67	18.97	21.45	16.78	16.78	19.8	0.87	1.13	1.08	9.56	11.01	10.4	n/a	n/a	n/a	n/a	n/a	n/a	n/a	n/a	n/a	n/a	n/a	n/a
47-tet	Blue	Tetsukabuto	Japan	Hubbard	1.67	2.18	2.45	13.4	13.89	14.78	15.78	15.67	17.9	0.85	0.89	0.83	8.23	8.79	8.23	n/a	n/a	n/a	n/a	n/a	n/a	n/a	n/a	n/a	n/a	n/a	n/a
48-sri	Blue	N21	South Korea	Buttercup	2.45	2.45	2.18	9.23	9.67	10.89	18.9	12.45	18.76	0.49	0.78	0.58	6	8.45	7.45	n/a	n/a	n/a	n/a	n/a	n/a	n/a	n/a	n/a	n/a	n/a	n/a
A11	Blue	Galex d’Eysines	France	Australian	0.57	0.7	1.23	8	9	9.56	14.87	11.83	16.78	0.54	0.76	0.57	5.87	6	6.5	45.3	65.2	532.5	670.3	19.8	16	1002.5	1102.1	231.7	316	0	0
A12	Blue	Triamble	Australia	Australian	2.27	3.15	2.56	10	8.67	12.45	14	22	21.65	0.71	0.39	0.58	7	7.87	8.4	17.1	15.9	308.1	224.2	18.7	14.7	1007	855.7	125.8	105.9	0	0
A13	Blue	Beretta Piacentina	Italy	Australian	2.4	3.87	3.45	12	20.67	20.12	15.33	14.13	15.67	0.78	1.46	1.28	8.93	10.67	9.8	n/a	n/a	n/a	n/a	n/a	n/a	n/a	n/a	n/a	n/a	n/a	n/a
A14	Blue	Crown Prince	South Africa	Australian	2.12	2.06	2.12	11.5	10.83	12.56	19	17.67	19.89	0.61	0.61	0.63	3.33	3.8	3.1	21.9	51	364.7	536.4	16.6	20.9	1145.2	683.6	0	68.9	0	0
A15	Blue	Jarrahdale	New Zealand	Australian	2.23	2.66	2.78	11.33	12.17	14.32	20	20.5	22.5	0.57	0.59	0.64	2.13	4	5.12	7.3	9.8	118.2	179.8	11.8	13.5	902.2	10.1	167.2	198.8	0	0
A16	Blue	Candy Roaster	USA	Banana	2	2.6	2.12	29	27.5	30.56	13.33	12.67	14.56	2.18	2.17	2.1	8.13	8.33	8.11	9.1	20.1	277.6	535.1	12	7.9	869.2	247	103.6	7.3	0	0
A17	Blue	Big Max	USA	Mammoth	3.13	5.13	5.67	18.33	21.47	20.45	25.33	27.67	24.56	0.72	0.78	0.83	2.13	3.2	2.11	50.9	21.4	425.3	124.6	13.5	0.7	3704.8	50.4	794.9	7.1	0	0
A18	Blue	Chicago Warted Hubbard	USA	Hubbard	1.87	2.69	3.45	20.67	21.17	22.34	14	15.33	17.8	1.48	1.38	1.26	6.67	8	9	86.7	18.6	151.7	304.4	27.1	7.5	2155.4	2883.2	108.7	497.5	0	0
A19	Blue	Red Warty Thing	USA	Buttercup	2.19	3.09	3.23	21	23	22.45	16.33	18.5	19.78	1.29	1.24	1.13	8.13	6.53	9.88	98.3	87	586.7	585.7	20.7	27.2	1763.4	1582.8	50.6	102.1	0	0
A2	Blue	Jaune Gros de Paris	France	Australian	2.37	2.19	2.67	16.17	15.33	17.67	16.33	17.83	17.54	0.99	0.86	1.01	1.9	2.13	2.11	42	45.1	328.3	325.4	19	14.5	1811.4	2015.5	369.9	321.6	0	0
A20	Blue	Turks Cup	France	Turban	0.9	1.08	1.23	38.67	9.17	25.6	17	16.17	18.97	2.27	0.57	1.35	4.67	4.8	5.11	61.3	37.7	213.2	176	14.9	8.1	685.5	59.8	16.9	4.9	0	0
A21	Blue	Atlantic Giant	USA	Mammoth	8.17	11.53	6.78	21	45.67	40.45	37.33	40.67	39.56	0.56	1.12	1.02	7.6	6.73	8.88	123.5	193.5	451.4	680	19.8	20.9	1221.1	1480.6	400.6	417.9	0	0
A22	Blue	Narodnaya	Ukraine	Mammoth	3.69	5.31	5.78	20.67	20.33	22.11	26	26	20.78	0.79	0.78	1.06	3.07	4	4.12	n/a	n/a	n/a	n/a	n/a	n/a	n/a	n/a	n/a	n/a	n/a	n/a
A23	Blue	Volgskaia seraia	Russia	Mammoth	3.27	4.4	5.12	13.33	15	16.76	23.67	23.33	24.56	0.56	0.64	0.68	2.4	2.8	2.24	n/a	n/a	n/a	n/a	n/a	n/a	n/a	n/a	n/a	n/a	n/a	n/a
A26	Green	Rossianka	Russia	Australian	3.1	4.9	5.09	13.33	12.17	14.56	22.33	25.5	22.1	0.6	0.48	0.66	4	4	4	0.3	268.1	39.3	146.4	2.8	44.5	846.2	2514.8	70.9	382.5	0	0
A27	Green	Queensland Blue	Australia	Australian	1.22	2.42	1.24	12.33	14.17	12.45	14	14	17.5	0.88	1.01	0.71	8	9.4	10.8	4.6	45.6	307.3	376.5	12.8	12.7	1373.4	1542.5	252.5	350.1	0	0
A28	Red	Red Kuri	Japan	Hubbard	0.94	0.99	1.1	14.67	10.87	15.45	11.67	12	13.2	1.26	0.91	1.17	6.53	8.13	11.9	159.5	19	494.8	70.7	21.2	2.5	2108.4	35	145.2	0	0	0
A29	Blue	Hubbard True Green Improved		Hubbard	1.15	1.3	1.23	19.33	21	20.12	12.33	13.17	14.5	1.57	1.59	1.39	5.87	6.53	3.89	32.1	136.4	388	521.4	21.8	2	3180.1	303.2	798.2	39.1	0	0
A3	Blue	Australian Butter	Australia	Australian	2.17	2.07	2.45	11.5	11	12.45	17	17.33	19.78	0.68	0.63	0.63	5.23	6.67	5.41	119.8	137	761.2	187.4	35.9	28.8	4123.6	3132.4	274.8	399.5	0	0
A30	Green	N19	Ukraine	Hubbard	3.67	4.56	4.26	27.5	25.6	25.6	26.4	25.4	25	1.04	1.01	1.02	4.09	4.34	5.23	n/a	n/a	n/a	n/a	n/a	n/a	n/a	n/a	n/a	n/a	n/a	n/a
A31	Green	Ironbark	Australia	Australian	1.24	1.14	1.19	11.33	9.83	12.45	14	16	15.67	0.81	0.61	0.79	4.87	5.8	6.8	n/a	n/a	n/a	n/a	n/a	n/a	n/a	n/a	n/a	n/a	n/a	n/a
A32	Blue	Baby Green Hubbard	USA	Hubbard	1.31	1.31	1.45	14.33	14.67	15.78	12.67	13.5	14	1.13	1.09	1.13	7.6	8.6	8.9	56.9	18.9	346.9	264.9	20	10.9	3024.3	1824.6	614.1	421.1	0	0
A33	Green	N12	Ukraine	Hubbard	2.03	2.4	3.12	12.67	12.67	12.1	16.57	17	16	0.76	0.75	0.76	4.87	6.07	3.56	n/a	n/a	n/a	n/a	n/a	n/a	n/a	n/a	n/a	n/a	n/a	n/a
A34	Blue	Kabocha	Japan	Buttercup	1.29	1.53	1.45	12	13.83	15.4	14.83	15.33	18.76	0.81	0.9	0.82	8	8.27	8.9	9.1	17.5	295.6	367.1	9.9	18.9	1474.8	1239.8	7.8	8.8	0	0
A35	Red	Buttercup	USA	Buttercup	0.64	0.68	0.65	8.5	8	8.23	11.33	12	12.67	0.75	0.67	0.65	7.27	7.73	7.65	20.5	21.9	381.8	457.9	13.5	14.8	574.4	521.9	65.8	87.6	0	0
A36	Blue	Sri Tong	South Korea	Zapallito	1.33	1.49	2.12	8.67	9	8.88	16.53	15.83	14.76	0.52	0.57	0.6	4.67	7	8.71	66.3	86.1	1328.3	511.9	46	12.7	1718.9	1010.2	32.6	128.1	4	4.7
A37	Blue	Dill’s Atlantic Giant	USA	Mammoth	8.13	11.6	9.87	44	45.67	45.6	35.67	37.33	34.56	1.23	1.22	1.32	2	2.73	2.12	n/a	n/a	n/a	n/a	n/a	n/a	n/a	n/a	n/a	n/a	n/a	n/a
A38	Blue	Zhdana	Ukraine	Australian	6.45	7.65	7.66	35.4	28.9	29.23	40.45	43.12	40.1	0.88	0.67	0.73	5.78	6.23	6.12	102.3	162.9	956.1	884.5	2.5	1.2	451.1	690.4	101.6	129.1	2.1	1.4
A39	Red	Hokkaido	Japan	Buttercup	0.72	0.93	0.98	10.83	11.67	12.45	10.33	10.33	11.78	1.05	1.13	1.06	7	8.4	8.1	6.8	8.1	58.9	102.2	4.6	9.7	412.3	543.1	54.1	60.6	0	0
A4	Blue	Sibley	USA	Banana	1.13	1.4	1.56	19.67	21.17	20.12	12.67	12	13.45	1.55	1.76	1.5	2.51	3	3.56	17.7	23.1	202.2	409.1	17.3	11	950.8	375.4	70.5	70.2	0	0
A41	Red	Hubbard	USA	Hubbard	2.4	2.5	3.78	20.33	21.17	22.45	14.67	14	17.56	1.39	1.51	1.28	6.67	8.13	7.88	n/a	n/a	n/a	n/a	n/a	n/a	n/a	n/a	n/a	n/a	n/a	n/a
A42	Blue	Ulibka	Russia	Buttercup	2.45	3.45	5.61	29.56	28.45	33.45	19.7	18.9	17.8	1.5	1.51	1.88	8.13	9.33	9.12	119.8	160.7	1221.6	1109.6	38.9	27.5	1009.9	1214.1	231.4	267.1	19	18.4
A43	Red	Blue Doll	USA	Buttercup	0.68	0.79	1	8	8.33	8.33	11.33	11.67	12.5	0.71	0.71	0.67	6.73	8.73	9.89	19.2	29.7	212.6	220.2	14.2	12.5	1446.6	1754.4	110.6	111.6	0	0
A44	Blue	Full moon	USA	Mammoth	2.97	3.13	3.56	16.67	17.17	19.67	23	23.33	24.6	0.72	0.74	0.8	2.8	3.67	3.21	n/a	n/a	n/a	n/a	n/a	n/a	n/a	n/a	n/a	n/a	n/a	n/a
A45	Red	Khersonkaia	Ukraine	Buttercup	0.6	0.77	0.88	7.17	7	8.9	24.6	27.8	25.6	0.29	0.25	0.35	5.67	11	8.45	22	58.2	348.3	380.5	10.5	20.3	1035.5	701.5	167.3	46.1	1.7	0
A48_1	Blue	Valenciano	Italy	Australian	2.51	5.33	4.55	8.17	11.67	12.45	27.4	26.52	28.5	0.3	0.44	0.44	5.8	7.33	7.11	12.6	14	541.8	372.7	19.9	17.5	432.6	834.6	200	214.4	0	0
A48_2	Blue	Ubileinaya	Ukraine	Buttercup	3.12	4.23	4.04	9.56	10.5	11.41	27.6	23.5	25.6	0.35	0.45	0.45	6.9	8.67	6.78	8.7	11.1	451.8	341.9	12.6	20.8	452.9	765.1	276.5	189.8	0	0
A49	Red	Khersonskaia	Ukraine	Buttercup	3.08	3.86	4.23	27.67	31	33.67	18	18	19.76	1.54	1.72	1.7	4.87	6.4	7.81	2.2	14.8	148	104.5	4.3	9.3	205.3	340.7	0	44	0	0
A5	Blue	Bush Buttercup	USA	Buttercup	2.23	2.33	3.23	11.33	10.67	12.45	19	19	18.6	0.6	0.56	0.67	8.23	9.53	10.98	107.7	156.3	358.8	402.5	31.8	30.9	2549.1	1541	738.7	612.7	0	0
A50	Blue	Casper	USA	Australian	1.66	1.28	2.11	13.33	14.5	10.9	12	11.83	13.45	1.11	1.23	0.81	3.47	3.93	3.5	1.6	2.9	106.5	121.6	3	9.9	118.1	4.7	8.9	11	0	0
A51	Blue	Big moon	USA	Mammoth	2.51	3.85	4.33	20	22	12.3	21.67	20.67	21.45	0.92	1.06	0.57	3.33	2.67	3.45	34	10.1	105	67.7	5.7	0.3	696.3	38.8	62.8	7.3	0	0
A52	Red	Burgress Buttercup	USA	Buttercup	0.88	1.23	2.33	7.67	9.67	8.9	15.67	14.17	18.6	0.49	0.68	0.48	7.67	10	10.76	28.5	12.7	262.1	105.8	25.3	12.8	2135.2	1542.8	271.7	208.7	0	0
A53	Green	Chihuahua	Mexico	Hubbard	2.55	5.61	6.12	18.67	25.33	27.4	17.9	25	23.45	1.04	1.01	1.17	3.87	7.67	6.91	n/a	n/a	n/a	n/a	n/a	n/a	n/a	n/a	n/a	n/a	n/a	n/a
A54	Blue	Argentina primitive	Argentina	Buttercup	3.56	4.98	5.18	n/a	n/a	n/a	n/a	n/a	n/a	n/a	n/a	n/a	8.8	7.65	6.18	13.8	12.6	270.8	233.9	0	10.8	502.6	671.9	16.5	12.5	0	0
A55	Blue	Mamont	Russia	Mammoth	1.58	1.85	1.56	9	10.67	11.45	17.67	17.67	18.7	0.51	0.6	0.61	3.47	5.87	6.89	15.4	12.6	250.9	321.7	16.3	12.3	1444.3	1534.1	30.1	31.7	0	0
A56_1	Blue	Speckled Hound	USA	Australian	2.3	2.32	3.12	10.33	9.5	12.45	16.67	16.67	17.8	0.62	0.57	0.7	5.33	8.8	9.8	32.9	30.1	326.1	456.1	14.2	67.1	1537.3	1231.8	264	120.5	0	0
A56_2	Blue	Konfetka	Ukraine	Australian	2.89	4.23	4.12	12.56	10.89	14.56	13.33	13	18.9	0.94	0.84	0.77	5.56	8.12	8.88	21.9	32.9	341.9	423.9	12.3	79.8	1674.9	1456.9	245.1	121.2	0	0
A57	Blue	Mini Red Turban	France	Turban	0.51	0.6	0.78	9.33	9.67	12.78	25	37	32.4	0.37	0.26	0.39	2.07	5.87	3.45	33.2	23.7	272.4	229.9	12.6	10.9	975.5	1567.6	37.8	23.8	0	0
A58	Blue	Stofunt	Ukraine	Mammoth	6.7	9.03	7.89	32.67	31	34.5	24	22.33	24.5	1.36	1.39	1.41	2	3.13	3.12	30.2	23.1	372.1	321.1	11.9	12.9	889.8	2001.8	123.3	98.8	0	0
A59	Blue	Sviten	Ukraine	Buttercup	3.6	3.92	4.23	12.33	11.33	10.98	23.33	23.83	25.4	0.53	0.48	0.43	4	5.67	5.12	19.2	35.4	198.7	238.9	10.9	9.8	1252.7	1109.8	122.9	189.7	0	0
A60	Red	Blue Hubberd	USA	Hubbard	7.33	7.07	8.23	40.67	39.5	40.9	20.67	25.83	23.45	1.97	1.53	1.74	4.87	5.67	4.89	11.1	10.9	163.3	325.8	8.9	9.9	646.5	513.1	124	122.1	0	0
A61	Blue	Marmellata	Italy	Buttercup	2.73	4.63	4.56	15.83	16	14.6	21	20.83	23.1	0.75	0.77	0.63	4.2	4.87	5.41	66.1	90.5	924.8	1423.9	18.5	56.8	2038.7	2451.8	411.6	341.8	0	0
A62	Green	Queen	England	Australian	2.3	3.33	4.12	10.17	12.33	12.56	16	15.17	17.8	0.64	0.81	0.71	8.67	9	9.11	25.1	6.4	203.8	198.8	21.3	7.9	896.9	616	12.3	88.8	0	0.7
A63	Blue	Mariva	USA	Australian	1.2	1.28	1.56	10.33	10.33	12.56	14.67	14.17	16.7	0.7	0.73	0.75	8.33	8.8	8.12	16.7	12.3	236.2	217.9	17	18.9	1665.4	1246.8	350.2	231.9	0	0
A64	Green	Burgress	USA	Buttercup	1.37	1.4	2.12	10.03	10.33	11.7	22	21.5	23.4	0.46	0.48	0.5	5.2	10.47	10.2	58.2	110.9	385.7	341.5	21.3	34.7	1065.7	1189.7	232.1	129.3	0	0
A65	Blue	Silver moon	USA	Mammoth	2.2	4.36	4.23	10.33	12.17	17.6	16	16	17.5	0.65	0.76	1.01	4.67	7.47	6.56	1.7	29.3	271.5	397.4	7.6	28.3	196.6	1314.1	0	259.7	0	0
A66	Blue	Sweet Meat	USA	Australian	1.23	2.02	3.12	8.67	11.33	10.78	18.6	15	18.56	0.47	0.76	0.58	7.13	7.8	8.34	10.7	12.6	222.4	218.9	10.3	9.8	1403.8	1261.8	113	230.8	0	0
A67	Blue	Red Hubbard	USA	Hubbard	2.24	2.35	4.51	28.33	29.33	30.23	18.6	15	15.5	1.52	1.96	1.95	8.13	9.33	9.12	91.2	187.6	274	214.7	15.7	10.9	2319.1	2315.8	390.2	342.1	0	0
A69	Blue	Mr Fagli	USA	Australian	3.45	5.4	6.12	15.6	18	16.5	30.5	36.5	30.5	0.51	0.49	0.54	7	7.2	7.2	51.3	77	645.7	563.1	12.1	11.5	2319.8	2950.3	1563.7	1435.9	21.9	34.4
A7	Blue	Boston Marrow	USA	Hubbard	3.03	3.72	4.23	30.33	36.33	29.8	15.33	15.67	17.6	1.98	2.32	1.69	1.93	3.67	2.45	53.6	23.8	256.8	342.8	6.3	5.7	1721.3	2008.5	1327.5	1067.8	0	0
A72	Red	Pastila Champange	France	Hubbard	2.68	4.51	5.12	36.2	45	46	13.5	13.5	14.5	2.68	3.33	3.17	6.8	6	6.3	n/a	n/a	n/a	n/a	n/a	n/a	n/a	n/a	n/a	n/a	n/a	n/a
A74	Blue	Amish Pie	USA	Mammoth	3.9	5.44	5.5	14.5	14.5	14	30.2	28.4	29	0.48	0.51	0.48	7.2	7.2	7	23.6	6.2	214.7	363.2	1.2	4.3	101	152	16.7	9.9	0	0
A75	Blue	Cha-Cha	USA	Buttercup	1.2	0.8	0.96	10.2	10.4	10.4	15.4	13.45	13	0.66	0.77	0.8	8.2	8	8.02	45.1	71.3	876.7	674	5.6	2.2	1281.6	1009.8	167.5	111.9	0	0
A78	Red	N22	Ukraine	Buttercup	n/a	n/a	n/a	n/a	n/a	n/a	n/a	n/a	n/a	n/a	n/a	n/a	n/a	n/a	n/a	n/a	n/a	n/a	n/a	n/a	n/a	n/a	n/a	n/a	n/a	n/a	n/a
A79	Red	Dutch Boers	South Africa	Australian	5.8	6.03	6.45	15.4	15.4	16.2	39.5	38	37.5	0.39	0.41	0.43	6.1	6.23	6.4	23.9	54.4	208.9	270.6	6.8	10.9	563.9	1122.5	204.8	150.4	0	0
A8	Blue	King of Mammoth	USA	Mammoth	1.33	1.48	2.45	10.83	12	11.5	14.33	15	14.56	0.76	0.8	0.79	3.2	3.4	3.21	41.7	21.8	271.9	451.8	15.3	10.9	2085.1	1348.9	108.1	109.8	0	0
A80	Blue	Potomac Valley	USA	Buttercup	n/a	n/a	n/a	n/a	n/a	n/a	n/a	n/a	n/a	n/a	n/a	n/a	n/a	n/a	n/a	210.9	200.5	342.6	355.8	43.9	30.7	1004.1	1480.7	211.7	246.6	2.1	2.6
A81	Blue	Doe	USA	Australian	n/a	n/a	n/a	n/a	n/a	n/a	n/a	n/a	n/a	n/a	n/a	n/a	n/a	n/a	n/a	1.7	0.9	54.1	67.5	1.7	1.2	56.9	48.7	0	0	2	2.2
A83	Blue	Quality	USA	Australian	n/a	n/a	n/a	n/a	n/a	n/a	n/a	n/a	n/a	n/a	n/a	n/a	n/a	n/a	n/a	n/a	n/a	n/a	n/a	n/a	n/a	n/a	n/a	n/a	n/a	n/a	n/a
A86	Blue	Gribovskaya Zimnaya	Russia	Buttercup	n/a	n/a	n/a	n/a	n/a	n/a	n/a	n/a	n/a	n/a	n/a	n/a	n/a	n/a	n/a	n/a	n/a	n/a	n/a	n/a	n/a	n/a	n/a	n/a	n/a	n/a	n/a
A88	Blue	Kit	Russia	Mammoth	n/a	n/a	n/a	n/a	n/a	n/a	n/a	n/a	n/a	n/a	n/a	n/a	n/a	n/a	n/a	n/a	n/a	n/a	n/a	n/a	n/a	n/a	n/a	n/a	n/a	n/a	n/a
A89	Blue	Medovaya Belaya	Russia	Australian	n/a	n/a	n/a	n/a	n/a	n/a	n/a	n/a	n/a	n/a	n/a	n/a	n/a	n/a	n/a	n/a	n/a	n/a	n/a	n/a	n/a	n/a	n/a	n/a	n/a	n/a	n/a
A9	Blue	Golden Delicious	USA	Australian	1.23	2.01	2.12	17.33	19.33	20.67	11.33	14	12.67	1.53	1.38	1.63	2.13	4	4.23	78.1	92.4	271.8	218.3	18.8	12.5	2270.9	989.5	346.5	164.7	0	0
A90	Blue	Slavuta	Ukraine	Australian	3.45	4.18	5.23	13.2	14.1	13.56	29.5	27.89	24.3	0.45	0.51	0.56	8.9	8.8	9.2	114.5	34.3	245.2	239.8	17.8	11.3	439.8	398.5	62.7	51.6	0	0
A91	Blue	Valok	Ukraine	Australian	3.23	3.45	2.78	12.1	12.6	13.5	23.1	18.9	25.6	0.52	0.67	0.53	3.45	4	3.6	53.6	51.4	246.1	203.2	16.3	12.3	1619.2	1434.8	217.8	201.6	0	0
A93	Blue	G29254	USA	adreana	0.21	0.18	0.22	7.8	6.9	8.01	7.2	7	8.1	1.08	0.99	0.99	2.7	2.5	3	0	0	10.6	15.7	1	0.5	45.1	69.1	5.5	4	0	0
A96	Green	Flat White Boer	South Africa	Australian	6.8	5.4	4.86	13.5	16.5	16	35.6	33.5	40.5	0.38	0.49	0.4	7	6.8	7	n/a	n/a	n/a	n/a	n/a	n/a	n/a	n/a	n/a	n/a	n/a	n/a
A98	Green	Sweedish Banana	Sweeden	Banana	2.18	3.45	3.21	38.9	42.34	41.7	10.5	11	11.5	3.7	3.85	3.63	9	8.56	8.34	n/a	n/a	n/a	n/a	n/a	n/a	n/a	n/a	n/a	n/a	n/a	n/a
A99	Blue	Zappallito De Tronco	Argentina	Zapallito	1.1	1.23	1.12	12.5	14.5	14.5	14.5	18	16	0.86	0.81	0.91	8	8.2	9.4	12.7	16.2	456.1	365.6	2.8	1.7	342.2	471.6	101.5	126.7	2	2.1
