# Supplementary material for: What makes a giant fruit? Assembling a genomic toolkit underlying various fruit traits of the mammoth group of Cucurbita maxima
Source: Front Genet. 2022 Sep 20;13:1005158. doi: 10.3389/fgene.2022.1005158 (PMC9531317; doi:10.3389/fgene.2022.1005158)
Supplement: Supplementary file 9 [file Table4.XLSX]

## Sheet: tajimad_top.vcf
#CHROM	POS	ID	REF	ALT	Variant type	Gene1	Gene2	Annotation	TAIR
4	16122436	S04_16122436	C	T	missense_variant	CmaCh04G023160	0	elastin-like	AT5G64080.2
4	16122444	S04_16122444	G	T	missense_variant	CmaCh04G023160	0	elastin-like	AT5G64080.2
4	16122594	S04_16122594	G	C	missense_variant	CmaCh04G023160	0	elastin-like	AT5G64080.2
4	16122643	S04_16122643	T	C	missense_variant	CmaCh04G023160	0	elastin-like	AT5G64080.2
4	16122905	S04_16122905	T	C	synonymous_variant	CmaCh04G023160	0	elastin-like	AT5G64080.2
4	16123248	S04_16123248	G	A	missense_variant	CmaCh04G023160	0	elastin-like	AT5G64080.2
4	16123406	S04_16123406	NG	NA	frameshift_variant	CmaCh04G023160	0	elastin-like	AT5G64080.2
4	16123445	S04_16123445	C	T	synonymous_variant	CmaCh04G023160	0	elastin-like	AT5G64080.2
4	16123500	S04_16123500	A	G	missense_variant	CmaCh04G023160	0	elastin-like	AT5G64080.2
4	16123944	S04_16123944	T	C	synonymous_variant	CmaCh04G023160	0	elastin-like	AT5G64080.2
4	16123993	S04_16123993	G	A	missense_variant	CmaCh04G023160	0	elastin-like	AT5G64080.2
4	18256722	S04_18256722	A	C	upstream_gene_variant	CmaCh04G027000	0	myb-related protein 305-like	AT3G27810.1
4	18256723	S04_18256723	T	C	upstream_gene_variant	CmaCh04G027000	0	myb-related protein 305-like	AT3G27810.1
4	18256756	S04_18256756	C	T	upstream_gene_variant	CmaCh04G027000	0	myb-related protein 305-like	AT3G27810.1
18	8336632	S18_8336632	T	C	missense_variant	CmaCh18G009890	0	DExH-box ATP-dependent RNA helicase DExH5	AT2G01130.1
18	8336780	S18_8336780	T	C	synonymous_variant	CmaCh18G009890	0	DExH-box ATP-dependent RNA helicase DExH5	AT2G01130.1
18	8336851	S18_8336851	T	A	missense_variant	CmaCh18G009890	0	DExH-box ATP-dependent RNA helicase DExH5	AT2G01130.1
18	8336866	S18_8336866	C	T	missense_variant	CmaCh18G009890	0	DExH-box ATP-dependent RNA helicase DExH5	AT2G01130.1
18	8336979	S18_8336979	T	C	missense_variant	CmaCh18G009890	0	DExH-box ATP-dependent RNA helicase DExH5	AT2G01130.1
18	8337061	S18_8337061	C	T	missense_variant	CmaCh18G009890	0	DExH-box ATP-dependent RNA helicase DExH5	AT2G01130.1
18	9664780	S18_9664780	G	A	synonymous_variant	CmaCh18G012270	0	LOW QUALITY PROTEIN: probable transcriptional regulator SLK2	AT5G62090.2
18	9664912	S18_9664912	C	T	synonymous_variant	CmaCh18G012270	0	LOW QUALITY PROTEIN: probable transcriptional regulator SLK2	AT5G62090.2
18	9664926	S18_9664926	T	A	missense_variant	CmaCh18G012270	0	LOW QUALITY PROTEIN: probable transcriptional regulator SLK2	AT5G62090.2
18	9665056	S18_9665056	G	A	synonymous_variant	CmaCh18G012270	0	LOW QUALITY PROTEIN: probable transcriptional regulator SLK2	AT5G62090.2
18	10012285	S18_10012285	T	A	missense_variant	CmaCh18G013000	0	WRKY transcription factor 13	AT4G23810.1
18	10013164	S18_10013164	G	A	synonymous_variant	CmaCh18G013000	0	WRKY transcription factor 13	AT4G23810.1
18	10013176	S18_10013176	A	T	synonymous_variant	CmaCh18G013000	0	WRKY transcription factor 13	AT4G23810.1
18	10013278	S18_10013278	C	T	synonymous_variant	CmaCh18G013000	0	WRKY transcription factor 13	AT4G23810.1
5	330341	S05_330341	T	G	3_prime_UTR_variant	CmaCh05G000780	0	Protein of unknown function (DUF3537)	AT1G67570.1
5	330350	S05_330350	A	T	3_prime_UTR_variant	CmaCh05G000780	0	Protein of unknown function (DUF3537)	AT1G67570.1
5	330361	S05_330361	C	G	3_prime_UTR_variant	CmaCh05G000780	0	Protein of unknown function (DUF3537)	AT1G67570.1
5	330362	S05_330362	T	C	3_prime_UTR_variant	CmaCh05G000780	0	Protein of unknown function (DUF3537)	AT1G67570.1
5	330363	S05_330363	A	C	3_prime_UTR_variant	CmaCh05G000780	0	Protein of unknown function (DUF3537)	AT1G67570.1
5	330421	S05_330421	T	C	3_prime_UTR_variant	CmaCh05G000780	0	Protein of unknown function (DUF3537)	AT1G67570.1
17	2218007	S17_2218007	C	T	synonymous_variant	CmaCh17G003930	0	YTH domain-containing protein	AT1G48110.2
17	2218015	S17_2218015	G	T	missense_variant	CmaCh17G003930	0	YTH domain-containing protein	AT1G48110.2
17	2218047	S17_2218047	A	G	missense_variant	CmaCh17G003930	0	YTH domain-containing protein	AT1G48110.2
17	2218066	S17_2218066	C	T	missense_variant	CmaCh17G003930	0	YTH domain-containing protein	AT1G48110.2
17	2218071	S17_2218071	A	T	missense_variant	CmaCh17G003930	0	YTH domain-containing protein	AT1G48110.2
17	2218165	S17_2218165	G	A	missense_variant	CmaCh17G003930	0	YTH domain-containing protein	AT1G48110.2
17	2218187	S17_2218187	A	C	missense_variant	CmaCh17G003930	0	YTH domain-containing protein	AT1G48110.2
17	7624047	S17_7624047	A	C	missense_variant	CmaCh17G010650	0	Pectinesterase	AT4G02330.1
17	7624048	S17_7624048	T	C	synonymous_variant	CmaCh17G010650	0	Pectinesterase	AT4G02330.1
17	7624312	S17_7624312	T	G	synonymous_variant	CmaCh17G010650	0	Pectinesterase	AT4G02330.1
14	3043708	S14_3043708	C	A	synonymous_variant	CmaCh14G006160	0	Glycerol-3-phosphate acyltransferase RAM2	AT2G38110.1
14	3043789	S14_3043789	T	C	synonymous_variant	CmaCh14G006160	0	Glycerol-3-phosphate acyltransferase RAM2	AT2G38110.1
14	3043810	S14_3043810	T	A	synonymous_variant	CmaCh14G006160	0	Glycerol-3-phosphate acyltransferase RAM2	AT2G38110.1
14	3043851	S14_3043851	T	A	missense_variant	CmaCh14G006160	0	Glycerol-3-phosphate acyltransferase RAM2	AT2G38110.1
14	4605359	S14_4605359	C	T	upstream_gene_variant	CmaCh14G008890	0	Protein DJ-1-like protein D-like	AT3G02720.1
14	4605367	S14_4605367	G	A	upstream_gene_variant	CmaCh14G008890	0	Protein DJ-1-like protein D-like	AT3G02720.1
14	4605379	S14_4605379	A	G	upstream_gene_variant	CmaCh14G008890	0	Protein DJ-1-like protein D-like	AT3G02720.1
14	4605389	S14_4605389	A	G	upstream_gene_variant	CmaCh14G008890	0	Protein DJ-1-like protein D-like	AT3G02720.1
11	1387401	S11_1387401	A	G	missense_variant	CmaCh11G002780	0	Unknown protein	---NA---
11	1387431	S11_1387431	G	C	stop_gained	CmaCh11G002770	0	Plant protein of unknown function (DUF639)	AT1G48840.1
11	1387566	S11_1387566	A	G	missense_variant	CmaCh11G002780	0	Unknown protein	---NA---
11	3094773	S11_3094773	G	T	downstream_gene_variant	CmaCh11G006390	0	Unknown protein	---NA---
11	3094776	S11_3094776	A	C	downstream_gene_variant	CmaCh11G006390	0	Unknown protein	---NA---
11	3094851	S11_3094851	G	A	synonymous_variant	CmaCh11G006400	0	Dolichyl-diphosphooligosaccharide--protein glycotransferase	AT5G19690.1
11	3764334	S11_3764334	G	T	missense_variant	CmaCh11G007740	0	Chaperonin 60 subunit beta 1, chloroplastic	AT1G55490.2
11	3764378	S11_3764378	A	T	synonymous_variant	CmaCh11G007740	0	Chaperonin 60 subunit beta 1, chloroplastic	AT1G55490.2
11	3764393	S11_3764393	G	T	synonymous_variant	CmaCh11G007740	0	Chaperonin 60 subunit beta 1, chloroplastic	AT1G55490.2
11	3765030	S11_3765030	C	G	missense_variant	CmaCh11G007740	0	Chaperonin 60 subunit beta 1, chloroplastic	AT1G55490.2
11	3765040	S11_3765040	C	T	synonymous_variant	CmaCh11G007740	0	Chaperonin 60 subunit beta 1, chloroplastic	AT1G55490.2
16	2849315	S16_2849315	C	G	downstream_gene_variant	CmaCh16G005550	0	zinc_ribbon_12 domain-containing protein	AT1G01440.1
16	2849316	S16_2849316	G	A	downstream_gene_variant	CmaCh16G005550	0	zinc_ribbon_12 domain-containing protein	AT1G01440.1
16	2849317	S16_2849317	T	A	downstream_gene_variant	CmaCh16G005550	0	zinc_ribbon_12 domain-containing protein	AT1G01440.1
16	2849318	S16_2849318	G	T	downstream_gene_variant	CmaCh16G005550	0	zinc_ribbon_12 domain-containing protein	AT1G01440.1
16	2849319	S16_2849319	A	T	downstream_gene_variant	CmaCh16G005550	0	zinc_ribbon_12 domain-containing protein	AT1G01440.1
16	4130366	S16_4130366	G	A	intron_variant	CmaCh16G007580	0	cullin-associated NEDD8-dissociated protein 1	AT2G02560.2
16	4130427	S16_4130427	C	T	intron_variant	CmaCh16G007580	0	cullin-associated NEDD8-dissociated protein 1	AT2G02560.2
16	4130452	S16_4130452	A	T	intron_variant	CmaCh16G007580	0	cullin-associated NEDD8-dissociated protein 1	AT2G02560.2
3	3701046	S03_3701046	C	G	synonymous_variant	CmaCh03G002720	0	E3 ubiquitin-protein ligase Praja-2	AT5G01980.1
3	3701157	S03_3701157	A	G	synonymous_variant	CmaCh03G002720	0	E3 ubiquitin-protein ligase Praja-2	AT5G01980.1
3	3701196	S03_3701196	A	T	synonymous_variant	CmaCh03G002720	0	E3 ubiquitin-protein ligase Praja-2	AT5G01980.1
3	5976687	S03_5976687	T	G	missense_variant	CmaCh03G007620	0	protein indeterminate-domain 2-like	AT5G66730.1
3	5976688	S03_5976688	G	A	missense_variant	CmaCh03G007620	0	protein indeterminate-domain 2-like	AT5G66730.1
3	5976689	S03_5976689	A	T	missense_variant	CmaCh03G007620	0	protein indeterminate-domain 2-like	AT5G66730.1
3	5976690	S03_5976690	A	C	missense_variant	CmaCh03G007620	0	protein indeterminate-domain 2-like	AT5G66730.1
3	5976691	S03_5976691	G	T	missense_variant	CmaCh03G007620	0	protein indeterminate-domain 2-like	AT5G66730.1
3	8123598	S03_8123598	T	G	upstream_gene_variant	CmaCh03G012260	0	Unknown protein	---NA---
3	8123629	S03_8123629	C	T	upstream_gene_variant	CmaCh03G012260	0	Unknown protein	---NA---
3	8123660	S03_8123660	A	G	upstream_gene_variant	CmaCh03G012260	0	Unknown protein	---NA---
19	494006	S19_494006	G	A	missense_variant	CmaCh19G000820	0	Autophagy-related protein 9	AT2G31260.1
19	494058	S19_494058	G	A	synonymous_variant	CmaCh19G000820	0	Autophagy-related protein 9	AT2G31260.1
19	494083	S19_494083	G	A	missense_variant	CmaCh19G000820	0	Autophagy-related protein 9	AT2G31260.1
19	494104	S19_494104	A	G	missense_variant	CmaCh19G000820	0	Autophagy-related protein 9	AT2G31260.1
19	495077	S19_495077	C	T	downstream_gene_variant	CmaCh19G000820	0	Autophagy-related protein 9	AT2G31260.1
19	495092	S19_495092	T	C	downstream_gene_variant	CmaCh19G000820	0	Autophagy-related protein 9	AT2G31260.1
19	528238	S19_528238	G	A	synonymous_variant	CmaCh19G000880	0	transcription factor MYB4-like	AT1G06180.1
19	528319	S19_528319	G	A	synonymous_variant	CmaCh19G000880	0	transcription factor MYB4-like	AT1G06180.1
19	528322	S19_528322	C	T	synonymous_variant	CmaCh19G000880	0	transcription factor MYB4-like	AT1G06180.1
19	1244638	S19_1244638	A	C	missense_variant	CmaCh19G001880	0	ATP-dependent DNA helicase	AT1G31360.1
19	1244648	S19_1244648	T	C	missense_variant	CmaCh19G001880	0	ATP-dependent DNA helicase	AT1G31360.1
19	1244657	S19_1244657	G	A	missense_variant	CmaCh19G001880	0	ATP-dependent DNA helicase	AT1G31360.1
20	3292224	S20_3292224	T	C	upstream_gene_variant	CmaCh20G007120	0	amino acid transporter AVT3B-like	AT2G42005.1
20	3292332	S20_3292332	T	C	synonymous_variant	CmaCh20G007110	0	monosaccharide-sensing protein 2-like	AT4G35300.4
20	3293894	S20_3293894	C	T	missense_variant	CmaCh20G007110	0	monosaccharide-sensing protein 2-like	AT4G35300.4
20	3293998	S20_3293998	G	A	synonymous_variant	CmaCh20G007110	0	monosaccharide-sensing protein 2-like	AT4G35300.4
20	3333342	S20_3333342	G	A	synonymous_variant	CmaCh20G007210	0	Flavin-containing monooxygenase	AT5G45180.1
20	3333372	S20_3333372	G	A	synonymous_variant	CmaCh20G007210	0	Flavin-containing monooxygenase	AT5G45180.1
20	3333373	S20_3333373	G	T	missense_variant	CmaCh20G007210	0	Flavin-containing monooxygenase	AT5G45180.1
20	3333467	S20_3333467	A	G	missense_variant	CmaCh20G007210	0	Flavin-containing monooxygenase	AT5G45180.1
2	1520440	S02_1520440	A	T	downstream_gene_variant	CmaCh02G003180	0	Vacuolar cation/proton exchanger	AT1G55730.2
2	1520570	S02_1520570	C	T	downstream_gene_variant	CmaCh02G003180	0	Vacuolar cation/proton exchanger	AT1G55730.2
2	1521037	S02_1521037	G	T	downstream_gene_variant	CmaCh02G003180	0	Vacuolar cation/proton exchanger	AT1G55730.2
2	1521050	S02_1521050	A	T	downstream_gene_variant	CmaCh02G003180	0	Vacuolar cation/proton exchanger	AT1G55730.2
2	1521058	S02_1521058	A	G	downstream_gene_variant	CmaCh02G003180	0	Vacuolar cation/proton exchanger	AT1G55730.2
2	1521082	S02_1521082	T	C	downstream_gene_variant	CmaCh02G003180	0	Vacuolar cation/proton exchanger	AT1G55730.2
2	1521150	S02_1521150	C	A	downstream_gene_variant	CmaCh02G003180	0	Vacuolar cation/proton exchanger	AT1G55730.2
2	3053606	S02_3053606	C	T	missense_variant	CmaCh02G005490	0	serine/threonine receptor-like kinase NFP	AT3G21630.1
2	3053622	S02_3053622	T	G	missense_variant	CmaCh02G005490	0	serine/threonine receptor-like kinase NFP	AT3G21630.1
2	3053635	S02_3053635	G	A	synonymous_variant	CmaCh02G005490	0	serine/threonine receptor-like kinase NFP	AT3G21630.1
2	3053704	S02_3053704	G	T	synonymous_variant	CmaCh02G005490	0	serine/threonine receptor-like kinase NFP	AT3G21630.1
2	7074879	S02_7074879	T	C	missense_variant	CmaCh02G011960	0	outer envelope protein 61-like	AT5G21990.1
2	7074920	S02_7074920	T	C	synonymous_variant	CmaCh02G011960	0	outer envelope protein 61-like	AT5G21990.1
2	7074928	S02_7074928	G	A	missense_variant	CmaCh02G011960	0	outer envelope protein 61-like	AT5G21990.1
12	2411658	S12_2411658	G	C	missense_variant	CmaCh12G004610	0	CBS domain-containing protein CBSX3, mitochondrial-like	AT1G47271.1
12	2411659	S12_2411659	A	G	missense_variant	CmaCh12G004600	0	Unknown protein	---NA---
12	2411661	S12_2411661	T	C	missense_variant&splice_region_variant	CmaCh12G004610	0	CBS domain-containing protein CBSX3, mitochondrial-like	AT1G47271.1
12	2411662	S12_2411662	C	T	missense_variant	CmaCh12G004600	0	Unknown protein	---NA---
12	2411704	S12_2411704	G	T	stop_gained	CmaCh12G004600	0	Unknown protein	---NA---
12	4043881	S12_4043881	T	C	intron_variant	CmaCh12G007230	0	protein GDAP2 homolog	AT1G69340.1
12	4043883	S12_4043883	G	A	intron_variant	CmaCh12G007230	0	protein GDAP2 homolog	AT1G69340.1
12	4043894	S12_4043894	T	C	intron_variant	CmaCh12G007230	0	protein GDAP2 homolog	AT1G69340.1
12	8193397	S12_8193397	T	G	upstream_gene_variant	CmaCh12G010300	0	Pentatricopeptide repeat-containing protein	AT1G09820.1
12	8193846	S12_8193846	A	C	upstream_gene_variant	CmaCh12G010300	0	Pentatricopeptide repeat-containing protein	AT1G09820.1
12	8193857	S12_8193857	A	G	upstream_gene_variant	CmaCh12G010300	0	Pentatricopeptide repeat-containing protein	AT1G09820.1
12	9336592	S12_9336592	T	A	missense_variant	CmaCh12G011890	0	zinc finger BED domain-containing protein DAYSLEEPER-like	AT3G42170.1
12	9336741	S12_9336741	G	A	synonymous_variant	CmaCh12G011890	0	zinc finger BED domain-containing protein DAYSLEEPER-like	AT3G42170.1
12	9336773	S12_9336773	G	T	missense_variant	CmaCh12G011890	0	zinc finger BED domain-containing protein DAYSLEEPER-like	AT3G42170.1
1	947062	S01_947062	G	A	synonymous_variant	CmaCh01G002080	0	Mucin-2 isoform X2	AT2G32840.1
1	947186	S01_947186	G	A	missense_variant	CmaCh01G002080	0	Mucin-2 isoform X2	AT2G32840.1
1	947190	S01_947190	T	G	missense_variant	CmaCh01G002080	0	Mucin-2 isoform X2	AT2G32840.1
1	2716295	S01_2716295	C	A	missense_variant	CmaCh01G005240	0	berberine bridge enzyme-like 26	AT5G44400.1
1	2716335	S01_2716335	A	G	missense_variant	CmaCh01G005240	0	berberine bridge enzyme-like 26	AT5G44400.1
1	2716345	S01_2716345	C	T	missense_variant	CmaCh01G005240	0	berberine bridge enzyme-like 26	AT5G44400.1
1	2716382	S01_2716382	G	A	synonymous_variant	CmaCh01G005240	0	berberine bridge enzyme-like 26	AT5G44400.1
1	10912350	S01_10912350	T	G	downstream_gene_variant	CmaCh01G015780	0	serine/arginine-rich splicing factor RSZ22A	AT4G31580.2
1	10912394	S01_10912394	G	A	downstream_gene_variant	CmaCh01G015780	0	serine/arginine-rich splicing factor RSZ22A	AT4G31580.2
1	10913841	S01_10913841	T	C	synonymous_variant	CmaCh01G015790	0	Cyclic nucleotide-gated ion channel like	AT2G24610.1
15	70718	S15_70718	G	A	missense_variant	CmaCh15G000110	0	ethylene-responsive transcription factor ERF020	AT1G71520.1
15	70916	S15_70916	A	T	upstream_gene_variant	CmaCh15G000100	0	GST N-terminal domain-containing protein	AT4G10000.2
15	70968	S15_70968	T	C	upstream_gene_variant	CmaCh15G000100	0	GST N-terminal domain-containing protein	AT4G10000.2
15	1969602	S15_1969602	G	T	upstream_gene_variant	CmaCh15G004400	0	Unknown protein	---NA---
15	1969655	S15_1969655	G	A	upstream_gene_variant	CmaCh15G004400	0	Unknown protein	---NA---
15	1969658	S15_1969658	A	T	upstream_gene_variant	CmaCh15G004400	0	Unknown protein	---NA---
9	5197054	S09_5197054	G	A	synonymous_variant	CmaCh09G010150	0	INCENP_ARK-bind domain-containing protein	AT5G55820.1
9	5197071	S09_5197071	G	T	missense_variant	CmaCh09G010150	0	INCENP_ARK-bind domain-containing protein	AT5G55820.1
9	5197183	S09_5197183	C	A	synonymous_variant	CmaCh09G010150	0	INCENP_ARK-bind domain-containing protein	AT5G55820.1
13	658863	S13_658863	C	T	synonymous_variant	CmaCh13G000880	0	RING-type domain-containing protein	---NA---
13	659514	S13_659514	A	G	synonymous_variant	CmaCh13G000880	0	RING-type domain-containing protein	---NA---
13	659515	S13_659515	C	T	missense_variant	CmaCh13G000880	0	RING-type domain-containing protein	---NA---
13	6167185	S13_6167185	G	A	missense_variant	CmaCh13G006550	0	polyphenol oxidase, chloroplastic-like	---NA---
13	6167208	S13_6167208	C	A	synonymous_variant	CmaCh13G006550	0	polyphenol oxidase, chloroplastic-like	---NA---
13	6167241	S13_6167241	A	G	missense_variant	CmaCh13G006550	0	polyphenol oxidase, chloroplastic-like	---NA---
13	6193042	S13_6193042	C	A	upstream_gene_variant	CmaCh13G006610	0	Carboxypeptidase	AT1G11080.1
13	6193043	S13_6193043	C	G	upstream_gene_variant	CmaCh13G006610	0	Carboxypeptidase	AT1G11080.1
13	6193045	S13_6193045	G	T	upstream_gene_variant	CmaCh13G006610	0	Carboxypeptidase	AT1G11080.1
6	3521475	S06_3521475	A	T	synonymous_variant	CmaCh06G007020	0	Chloride channel protein	AT1G55620.2
6	3521502	S06_3521502	T	G	synonymous_variant	CmaCh06G007020	0	Chloride channel protein	AT1G55620.2
6	3521612	S06_3521612	T	G	upstream_gene_variant	CmaCh06G007010	0	Unknown protein	---NA---
