# Supplementary material for: What makes a giant fruit? Assembling a genomic toolkit underlying various fruit traits of the mammoth group of Cucurbita maxima
Source: Front Genet. 2022 Sep 20;13:1005158. doi: 10.3389/fgene.2022.1005158 (PMC9531317; doi:10.3389/fgene.2022.1005158)
Supplement: Supplementary file 10 [file Table1.XLSX]

## Sheet: Sheet1
ID	Name of accessions	Groups by Goldman
21	Blue Hubbard	Hubbard
45	Baby Delica	Buttercup
127	Chihuahua	Buttercup
209	Rouge vif d’Etampes	Buttercup
211	Iran	Australian
212	Confection	Zapallito
213	Golden Hound	Buttercup
215	N6	Mammoth
218	Golden Hubbard	Hubbard
220	Wyatt's Wondef	Mammoth
224	Buttercup	Buttercup
229	Ambar	Australian
1-jumbo	Jumbo Pink Banana	Banana
40-Maria	Marina di Chioggia	Australian
41-Uchiki	Uchiki kuri	Hubbard
42-Delica	Delica	Buttercup
43-Blue	Blue kuri	Buttercup
44-Naguri	Naguri	Buttercup
46-zucca	Zucca Piacentia	Zapallito
47-tet	Tetsukabuto	Hubbard
48-sri	N21	Buttercup
A11	Galex d’Eysines	Australian
A12	Triamble	Australian
A13	Beretta Piacentina	Zapallito
A14	Crown Prince	Australian
A15	Jarrahdale	Australian
A16	Candy Roaster	Banana
A17	Big Max	Mammoth
A18	Chicago Warted Hubbard	Hubbard
A19	Red Warty Thing	Buttercup
A2	Jaune Gros de Paris	Australian
A20	Turks Cup	Turban
A21	Atlantic Giant	Mammoth
A22	Narodnaya	Mammoth
A23	Volgskaia seraia	Mammoth
A26	Rossianka	Zapallito
A27	Queensland Blue	Australian
A28	Red Kuri	Hubbard
A29	Hubbard True Green Improved	Hubbard
A3	Australian Butter	Australian
A30	N19	Hubbard
A31	Ironbark	Australian
A32	Baby Green Hubbard	Hubbard
A33	N12	Hubbard
A34	Kabocha	Buttercup
A35	Buttercup	Buttercup
A36	Sri Tong	Zapallito
A37	Dill’s Atlantic Giant	Mammoth
A38	Zhdana	Zapallito
A39	Hokkaido	Buttercup
A4	Sibley	Banana
A41	Hubbard	Hubbard
A42	Ulibka	Buttercup
A43	Blue Doll	Buttercup
A44	Full moon	Mammoth
A45	Khersonkaia	Buttercup
A48_1	Valenciano	Australian
A48_2	Ubileinaya	Buttercup
A49	Khersonskaia	Buttercup
A5	Bush Buttercup	Buttercup
A50	Casper	Australian
A51	Big moon	Mammoth
A52	Burgress Buttercup	Buttercup
A53	Chihuahua	Hubbard
A54	Argentina primitive	Buttercup
A55	Mamont	Mammoth
A56_1	Speckled Hound	Australian
A56_2	Konfetka	Zapallito
A57	Mini Red Turban	Turban
A58	Stofunt	Mammoth
A59	Sviten	Buttercup
A60	Blue Hubberd	Hubbard
A61	Marmellata	Buttercup
A62	Queen	Australian
A63	Mariva	Australian
A64	Burgress	Buttercup
A65	Silver moon	Mammoth
A66	Sweet Meat	Australian
A67	Red Hubbard	Hubbard
A69	Mr Fagli	Australian
A7	Boston Marrow	Hubbard
A72	Pastila Champange	Hubbard
A74	Amish Pie	Mammoth
A75	Cha-Cha	Buttercup
A78	N22	Buttercup
A79	Dutch Boers	Australian
A8	King of Mammoth	Mammoth
A80	Potomac Valley	Buttercup
A81	Doe	Australian
A83	Quality	Australian
A86	Gribovskaya Zimnaya	Buttercup
A88	Kit	Mammoth
A89	Medovaya Belaya	Australian
A9	Golden Delicious	Australian
A90	Slavuta	Australian
A91	Valok	Australian
A93	G29254	adreana
A96	Flat White Boer	Australian
A98	Sweedish Banana	Banana
A99	Zappallito De Tronco	Zapallito
