# Supplementary material for: What makes a giant fruit? Assembling a genomic toolkit underlying various fruit traits of the mammoth group of Cucurbita maxima
Source: Front Genet. 2022 Sep 20;13:1005158. doi: 10.3389/fgene.2022.1005158 (PMC9531317; doi:10.3389/fgene.2022.1005158)
Supplement: Supplementary file 12 [file Table5.XLSX]

## Sheet: maxxima_tajimaaD_1mb.Tajima
CHROM	BIN_START	N_SNPS	TajimaD
1	0	84	2.49578
1	1000000	55	3.09392
1	2000000	81	3.49766
1	3000000	99	2.7113
1	4000000	45	1.75066
1	5000000	25	2.90372
1	6000000	24	2.70693
1	7000000	23	3.20194
1	8000000	87	2.7138
1	9000000	64	3.22199
1	10000000	85	2.30819
1	11000000	87	3.17571
1	12000000	74	3.4065
1	13000000	4	2.93585
2	0	48	2.70115
2	1000000	92	2.98377
2	2000000	36	2.56591
2	3000000	47	2.83812
2	4000000	79	2.33609
2	5000000	69	2.37243
2	6000000	74	2.91511
2	7000000	105	2.89888
2	8000000	103	2.98277
2	9000000	51	2.68539
2	10000000	9	2.28264
3	0	29	1.62798
3	1000000	35	2.4707
3	2000000	11	2.53048
3	3000000	68	3.31384
3	4000000	87	2.81918
3	5000000	125	3.22322
3	6000000	95	3.03608
3	7000000	87	2.06161
3	8000000	80	3.63318
3	9000000	14	2.0769
4	0	108	3.05596
4	1000000	66	2.50131
4	2000000	76	2.56605
4	3000000	77	2.22307
4	4000000	58	3.08526
4	5000000	70	2.27352
4	6000000	67	1.91615
4	7000000	95	3.01556
4	8000000	59	2.61983
4	9000000	70	2.46579
4	10000000	27	2.7854
4	11000000	31	1.31768
4	12000000	22	2.39638
4	13000000	15	2.38823
4	14000000	32	3.093
4	15000000	44	2.63999
4	16000000	80	3.3079
4	17000000	57	3.06737
4	18000000	71	2.83632
4	19000000	73	2.72338
5	0	64	3.10516
5	1000000	67	2.92677
5	2000000	57	3.54617
5	3000000	41	1.88494
5	4000000	22	2.71055
5	5000000	33	2.97076
5	6000000	17	2.25713
5	7000000	52	3.30566
5	8000000	83	2.46254
5	9000000	98	2.85973
5	10000000	46	2.51523
6	0	66	2.37046
6	1000000	97	2.52678
6	2000000	68	2.81724
6	3000000	98	3.15787
6	4000000	39	2.50489
6	5000000	18	2.76031
6	6000000	30	2.1864
6	7000000	40	2.71107
6	8000000	39	2.95333
6	9000000	54	3.24376
6	10000000	41	2.78549
7	0	84	3.18054
7	1000000	82	2.59598
7	2000000	107	2.18847
7	3000000	57	2.18728
7	4000000	47	2.88062
7	5000000	48	2.74074
7	6000000	64	3.23181
7	7000000	33	3.17614
8	0	50	2.88179
8	1000000	59	2.76876
8	2000000	85	2.6976
8	3000000	41	2.64614
8	4000000	65	2.89748
8	5000000	44	2.67976
8	6000000	65	2.76215
8	7000000	43	2.04001
9	0	91	3.56331
9	1000000	81	2.40626
9	2000000	75	2.58152
9	3000000	76	2.57707
9	4000000	66	2.01899
9	5000000	54	2.60058
9	6000000	21	1.53368
9	7000000	42	1.98393
9	8000000	36	2.64452
9	9000000	8	2.5203
10	0	91	3.31044
10	1000000	91	3.51455
10	2000000	106	3.35418
10	3000000	73	3.04818
10	4000000	47	3.10138
10	5000000	33	2.78956
10	6000000	12	1.9469
10	7000000	25	2.38997
10	8000000	14	2.0566
11	0	82	3.25888
11	1000000	96	3.00854
11	2000000	97	2.49976
11	3000000	59	2.90532
11	4000000	43	2.47259
11	5000000	33	3.39999
11	6000000	43	2.52233
11	7000000	82	3.00284
11	8000000	60	2.62492
11	9000000	58	2.67918
11	10000000	55	3.03315
11	11000000	55	2.54829
11	12000000	53	3.09334
12	0	98	2.72372
12	1000000	89	2.51146
12	2000000	67	3.10581
12	3000000	87	2.91093
12	4000000	29	1.38721
12	5000000	12	1.72784
12	6000000	28	2.62346
12	7000000	52	2.44203
12	8000000	64	3.07188
12	9000000	59	1.97216
12	10000000	23	2.54356
13	0	82	2.03362
13	1000000	33	3.07934
13	2000000	17	1.95679
13	3000000	9	2.68949
13	4000000	56	2.25077
13	5000000	79	2.73741
13	6000000	76	2.36365
13	7000000	74	2.54712
13	8000000	24	1.12287
14	0	81	2.53949
14	1000000	78	3.02391
14	2000000	68	2.44592
14	3000000	72	2.54866
14	4000000	58	3.51378
14	5000000	43	3.23793
14	6000000	6	2.555
14	7000000	7	1.34729
14	8000000	28	3.40384
14	9000000	44	1.98596
14	10000000	66	2.81674
14	11000000	54	2.79448
14	12000000	81	2.72983
14	13000000	79	2.64897
14	14000000	54	2.66239
15	0	100	2.79257
15	1000000	105	3.32815
15	2000000	65	2.98078
15	3000000	54	3.18619
15	4000000	53	3.58215
15	5000000	21	2.72549
15	6000000	40	2.63552
15	7000000	50	2.87561
15	8000000	66	2.13834
15	9000000	13	-0.125133
16	0	55	2.53919
16	1000000	77	3.41031
16	2000000	86	2.69786
16	3000000	100	2.93997
16	4000000	40	3.39078
16	5000000	24	0.98256
16	6000000	25	1.7191
16	7000000	53	2.49946
16	8000000	40	3.1231
16	9000000	37	2.77394
17	0	67	2.46073
17	1000000	83	2.79181
17	2000000	57	2.4719
17	3000000	17	2.37399
17	4000000	37	2.81895
17	5000000	40	3.38306
17	6000000	69	2.78577
17	7000000	50	2.05183
17	8000000	47	2.80734
17	9000000	42	2.64759
18	0	85	2.9137
18	1000000	86	3.16576
18	2000000	61	2.92381
18	3000000	37	2.66776
18	4000000	21	1.99438
18	5000000	27	1.8251
18	6000000	35	2.87479
18	7000000	69	2.82286
18	8000000	66	3.14993
18	9000000	70	3.52906
18	10000000	32	3.19153
19	0	82	3.03243
19	1000000	44	1.90734
19	2000000	12	2.94642
19	3000000	4	1.11731
19	4000000	7	2.45381
19	5000000	43	3.0944
19	6000000	50	3.16313
19	7000000	92	2.67761
19	8000000	80	2.80645
19	9000000	19	2.85162
20	0	94	3.56648
20	1000000	78	3.23746
20	2000000	72	2.56797
20	3000000	83	3.14746
20	4000000	31	2.39241
20	5000000	10	0.669306
20	6000000	6	0.521048
20	7000000	9	2.45666
20	8000000	28	2.48706
20	9000000	9	2.42765
